# Supplementary material for: Assessing the outcomes of HIV-infected persons receiving treatment for Kaposi sarcoma in Conakry-Guinea
Source: BMC Cancer. 2017 Dec 2;17:806. doi: 10.1186/s12885-017-3771-x (PMC5712096; doi:10.1186/s12885-017-3771-x)
Supplement: Additional file 1: S1. — Dataset chemotherapy KS. (XLSX 49 kb) [file 12885_2017_3771_MOESM1_ESM.xlsx]

## Sheet: Data
Data Source	Date of Enrolment	File number	Gender	Health Facility	Facility file number	Date of HIV Diagnosis	HIV Status	Date of ARV initiation	Antiretroviral therapy	ART Regimen	CD4 count	Date of CD4 count	Tumour stage	Skin involvement	multiple skin lesions	Skin infiltration	raised skin lesions	skin oedema	mouth involvement	Mouth growth	Lymph node involvement	Visceral involvement	visceral site	Duration of illness in months	naïve on chemo	prior chemotherapy	Duration of previous chemo in months	chemotherapy agents	Date of chemo initiation	baseline haemoglobin	Baseleine creatinine	Number of chemo cycles in Round 1	date of exit	toxicity	missed treatment > 1 months	Response after 6 cycles	Treatment response after round 1	Outcome
R, BdD	2012	1	0	MATAM		2012-08-21	1	2012-08-29	1	TDF-3TC-EFV	71		1											12	1	0						12	2013-02-14	0	0		0	0
R, F, BdD	2012	2	0	MATAM	11431	2011-08-29	1	2011-10-30	1	TDF-3TC-Lp/r			1	1	1	1	1	1	0	0	0	0		24	0	1	12	BV	2011-09-27	10	73.4	12	2013-04-30	0	1		2	1
R, F, BdD	2012	3	0	MATAM	11049	2011-03-17	1	2011-04-13	1	AZT-3TC-NVP	807	2012-10-09	1	1	1	1	1	1	0	0	0	0		12	0	1	6	BV	2012-05-01	13.7	64.9	3	2012-10-16	0	0			0
R, BdD	2012	4	0	MATAM		2011-02-06	1	2012-06-15	1	TDF-3TC-EFV	481		1											7	1	0						12	2013-02-19		0		0	0
R, F, BdD	2012	5	1	MATAM	1133	2005-09-29	1	2006-12-13	1	TDF-3TC-EFV	6		1	1	0	1	0	0	1	1	0	0		24	1	0				12.9	77.9	3	2012-10-16	0	0			1
R, F, BdD	2012	6	0			2011-02-08	1	2011-08-21	1	TDF 3TC EFV			1											4	1	0						2	2012-10-02	0	0			1
R, F, BdD	2012	7	1	MATAM	11304	2011-08-07	1	2011-03-08	1	TDF-3TC-EFV	564	2012-09-13	1	1	1	0	1	0	1	0	0	0		18	0	1	6	BV	2012-03-01	11.3	113.7	12	2013-02-19	0	0	1	0	0
R, F, BdD	2012	8	1	MATAM	12168	2012-06-18	1	2012-06-27	1	TDF-3TC-EFV	485	2012-07-09	1	1	0	0	1	0	1	0	0	0		120	1	0				13	99.7	6	2012-12-27	0	0		1	1
R, F, BdD	2012	9	0	CTA DKA	2059DKD12	2010-01-01	1	2016-12-20	1	TDF-3TC-EFV			1	1	1	1	1	0	0	0	0	0		48	1	0				11	51.8	12	2013-02-21	0	0	1	1	0
R, F, BdD	2012	10	0	CTA DKA	2005DKD12	2011-10-17	1	2012-06-03	1	TDF-3TC-EFV	10	2012-09-14	1	1	1	0	1	0	1	0	0	1	ŒIL	21	1	0				10.6	74.3	5	2012-11-29	0	0		1	1
R, F, BdD	2012	11	1	MATAM	10781	2010-08-11	1		1	D4T-3TC-NVP	223	2012-07-09	1	1	1	1	1	1	1	1	0	0		48	0	1	6	BV	2012-05-01	14.8	88.1	12	2013-03-14	0	0	2	0	0
R, BdD	2012	12	0	CTA DKA		2012-09-07	1	2012-02-08	1	TDF-3TC-EFV	61		1											24	1	0						12	2013-02-21		0		1	0
R, F, BdD	2012	13	0	CTA DKA	3055DKD12		1		1	3TC-D4T-EFV			1	1	0	1	1	0	0	0	0	0		24	1	0				11.1		12	2013-03-12	0	0	1	0	0
R, F, BdD	2013	14	1	SMIT			1	2011-11-24	1	AZT-3TC-NVP	402		1	1	0	1	1	0	1	0	0	0		8	0	1	4	Doxorubicine	2012-04-09	10.6	86	12	2013-03-12	0	1	1	0	0
R, F, BdD	2014	15	0	CTA DKA		2012-10-06	1	2012-05-07	1	TDF-3TC-EFV	222		1	1	1	0	1	0	1	0	0	0		3	0	1	3	Doxorubicine	2012-09-22	11.3	66	8	2013-01-03	0	0	1	1	1
R, F, BdD	2012	16	0	CTA DKA		2012-03-02	1		1	TDF-3TC-EFV			1	1	0	1	1		0	0	0	0		12	0	1	4	Doxorubicine				12	2013-03-05	0	0	1	1	0
R, F, BdD	2012	56/17	0	MATAM	1509GP	2012-09-20	1				163	2012-09-26	1	1	1	0	1	0	0	0	0	0		3	1	0			2011-09-27	7.8	62.2	0	2012-09-26					1
R, F, BdD	2012	17/18	0	CTA DKA	5073DKD12	2012-06-27	1	2012-02-08	1	AZT-3TC-NVP	62	2012-05-07	1	1	0	1	0	0	0	0	0	0		8	1	0			2012-05-01	9.3	73.7	12	2013-03-07	0	0	1	0	0
R, F, BdD	2012	18/19	0	MATAM	1124/644	2012-10-04	1	2012-12-09	1	TDF-3TC-EFV	359	2012-03-10	1	1	0	0	1	0	1	0	0	0		8	1	0				10.2	46.1	5	2012-12-06	0	0		1	1
R, F, BdD	2012	19/20	1	CTA DKA	6024DKD12	2012-08-21	1	2012-06-09	1	AZT-3TC-NVP			1	1	1	1	0	1	1	0	0	0		8	1	0				15	85.6	4	2012-11-22	0	0			2
R, F, BdD	2012	20/21	0	MATAM	2034	2012-02-28	1	2012-01-05	1	AZT-3TC-NVP			1	1	1	1	1	0	1	0	0	0		12	0	1	3	Doxorubicine		10	90.7	5	2012-12-27	1	0		2	2
R, F, BdD	2012	21/22	0	MATAM	12169	2011-06-18	1	2011-07-26	1	TDF-3TC-EFV	236	2012-09-27	1	1	1	0	1	0	1	0	0	0		12	1	0			2012-03-01	10.5	77.5	6	2012-12-27	1	0		1	1
R, F, BdD	2012	22/23	1	CTA DKA	6015OKD12	2011-06-08	1	2012-09-04	1	AZT-3TC-NVP	351	2012-10-22	1	1	0	1	1	1	1	1	0	0		24	1	0				10.1	144.2	12	2013-08-01	0	1		1	0
R, F, BdD	2012	23/24	0	MATAM	10813	2010-11-30	1	2010-12-21	1	AZT-3TC-NVP	479	2013-01-15	1	1	0	1	0	0	0	0	0	0		24	1	0				14.4	114.6	12	2013-03-28	0	0		2	0
R, F, BdD	2012	24/25	1	MATAM	11795	2012-01-11	1	2012-01-25	1	TDF-3TC-EFV	355	2013-11-23	1	1	1	1	1	1	1	0	0	0		24	0	1	4	BV		14	89.1	9	2013-03-07	0	0		1	2
R, F, BdD	2012	25/26	1	FRIA			1	2012-01-27	1	AZT-3TC-NVP	179		1	1	0	1	1	0	1	1	0	0		8	1	0			2012-05-01	10.6	92.8	9	2013-03-07	0	0	1	1	0
R, BdD	2012	26/27	0	CTA DKA		2008-10-01	1	2009-01-29	1	AZT-3TC-NVP	805		1											48				?				12	2013-07-05		0		0	0
R, F, BdD	2012	27/28	1	CTA DKA		2012-02-02	1	2012-02-03	1	TDF-3TC-EFV			1	1	1	0	1	0	1		0	0		3	1	0				13	70	2	2013-05-18	1	0			2
R, F, BdD	2012	28/29	0	MATAM	0581/B216	2012-04-23	1	2012-05-17	1	TDF-3TC-EFV	168	2012-11-06	1	1	1	0	1	0	1	1	0	0		12	1	0			2012-04-09	11,6	70,6	12	2013-08-27	0	1	1	0	0
R, F, BdD	2012	29/30	1	MATAM	11093	2011-04-13	1	2011-04-14	1	D4T-3TC-NVP	1042	2012-11-23	1	1	0	1	1	1	0	0	0	0		36	0	1	6	BV	2012-09-22	14.1	81.9	8	2013-04-04	0	0			0
R, F, BdD	2012	30/31	0	ID (Médecine Interne)	0686ID4HE	2012-08-14	1	2012-09-24	1	TDF-3TC-EFV	151	2012-11-20	1	1	1	0	1	0	1	1	0	0		12	1	0				12	76.3	2	2012-12-18	0	0			1
R, F, BdD	2012	31/32	1	CTA DKA		2012-09-11	1		1	TDF 3TC EFV	123	2012-09-11	1	1	1	1	1	0	1		0	0		24	1	0			2011-09-27	10.7	80	6	2013-04-04	0	0		1	1
R, F, BdD	2012	32/33	0	MATAM	11198	2011-05-27	1	2011-05-30	1	D4T 3TC NVP	607	2012-10-12	1	1	1	1	1	0	1	0	0	0			0	1	12	BV	2012-05-01	10	40.3	12	2013-06-04	0	0	1	0	0
R, F, BdD	2012	33/34	0	CTA DKA		2012-05-12	1	2013-10-01	1	TDF 3TC EFV			1	1	1	1	1	0	0	0	0	0		8	1	0				9.2	85.2	9	2013-07-23			1		1
R, F, BdD	2013	34/36	0	CTA DKA		2012-11-19	1	2012-12-27	1	TDF-3TC-EFV	48		1	1	1	1						0		48	1	0						5	2013-05-21	0	0		2	1
R, F, BdD	2013	35/37	1	Mere-Enfant		2010-10-07	1	2010-01-10	1	AZT-3TC-NVP	227	2012-02-16	1	1	1	1	1	1	1	0	0	0		7	1	0				10.7	83.3	7	2013-06-18	0	0	2	2	2
R, F, BdD	2013	36/38	1	MATAM	12059	2012-02-05	1	2012-09-05	1	TDF-3TC-EFV	305		1	1	1	1	1	0	1	0	0	0		18	1	0			2012-03-01	9.6	93.7	12	2013-07-02	0	0	1	0	0
R, F, BdD	2013	37/39	0	CTA DKA		2013-04-30	1	2012-03-05	1	AZT-3TC-EFV	323	2012-05-18	1	1	1	1	1	1	1	0	0	0		4	1	0				11	93.3	7	2013-06-06	0	1	1	1	1
R, F, BdD	2013	38/40	0	MATAM	10189	2010-04-01	1		1	AZT-3TC-EFV	187	2013-04-01	1	1	1	1			1			0		36	1	0				12.4	53	10	2013-08-01	0	0	2	0	0
R, F, BdD	2013	39/41	1	CTA DKA		2009-01-01	1						1	1	1	1	1		1			0		8	1	0				12.5	81.7	3	2013-03-05	0	0		1	1
R, F, BdD	2013	40+73/42	1	CTA DKA	19810KD12		1		1	AZT-3TC-EFV			1	1	1	0	1	0	0	0		0		1	1	0			2012-05-01	8	72	5	2013-06-11	0	0		0	0
R, F, BdD	2013	41/43	1	CTA DKA		2012-10-30	1	2013-01-21	1	AZT-3TC-NVP	417		1	1	1	1	1	1	1	0	0	0		8	1	0				12	93.8	1	2013-01-25	0	0			2
R, F, BdD	2013	42/44	1	CTA DKA			1						1	1	0	1	1	0	0	0	0	0		36	1	0					98.3	4	2013-05-07	0	0			1
R, BdD	2013	43/45	0	CTA DKA		2012-05-01	1	2012-08-23	1	AZT-3TC-NVP			1									0		12	1	0			2012-04-09			12	2013-09-13				2	0
R, F, BdD	2013	44/46	0	FRIA		2011-12-01	1	2012-01-01	1	D4T-3TC-NVP			1	1	1	0	1	0	0	0	0	0		24	1	0			2012-09-22	11	103.5	7	2013-06-04	0	0	1	0	0
R, F, BdD	2013	45/47	0	MAMOU		2012-12-01	1	2011-12-19	1	TDF-3TC-EFV	1	2013-01-14	1	1	0	1	1	0	0	0	0	0		24	1	0				12.5		12	2013-08-29	0	0	1	0	0
R, F, BdD	2013	46/48	1	CTA DKA		2008-08-08	1	2008-11-13		0			1	1	0	1	1	1	0	0	0	0		60	0	1	2	B	2011-09-27			2	2013-03-02	0	0		2	1
R, F, BdD	2013	47/49	0	CTA DKA	0366DKD10	2003-04-15	1	2010-04-16	1	3TC-TDF/LPr	123		1	1	1	1	1	1	1		0	0		36	0	1	3	DB	2012-05-01			8	2013-07-30	1	0	3	2	2
R, F, BdD	2013	48/50/51	0	CTA DKA	2779DKD13	2013-01-21	1	2013-12-03	1	TDF-3TC-EFV	337		1	1	1	1	1	0	1	0	0	0		4	1	0						2	2013-04-11	0	0			1
R, F		?/50	1	CTA DKA	2814DKD13	2013-12-02	1						1	1	0	1	0	0	0	0	0	0		12	1	0						0	2013-12-02					2
R, F, BdD	2013	49/52	0	MATAM	12689	2012-06-12	1	2012-12-19	1	TDF -3TC-NVP	267		1	1	0	1	1	1	0	0	1	0		48	1	0				12.3	54.7	2	2013-04-09	0	0		2	2
R, F	2013	?/53	0	ID		2012-12-21	1	2013-01-01			29		1	1	1	0	1	0	1	0	0	0		4	1	0			2012-03-01	13.9	65.1	1	2013-07-23					1
R, F, BdD	2013	50/54	1	CTA DKA	2582DKD12	2012-04-05	1	2012-10-01	1	AZT-3TC-NVP	87		1	1	0	1	1	0	1	0	1	0		12	1	0				13.3	69	7	2013-07-30	0	0	1	1	1
R, F, BdD	2013	51/55	1	MATAM	1527/189	2012-10-09	1	2012-04-10	1	AZT-3TC-EFV	233	2012-10-09	1	1			1					0		6	1	0				10.6	66.5	7	2013-07-25	0	0	1	1	1
R, F, BdD	2013	52/56	0	MATAM	12870	2013-02-20	1	2013-02-27	1	TDF-3TC-EFV	274	2013-05-06	1	1	1	1	1	0	1	0	0	0		12	1	0				11.8	99.8	5	2013-06-25	0	0		1	1
R, F, BdD	2013	53/57	1	CTA DKA	MK-57		1						1	1	1	1	1	1	0	0	1	1	PERITONEALE	3	1	0			2012-05-01	9.9	43.5	12	2013-10-22	0	0	1	0	0
R, BdD	2013	54/58	0	SIGUIRI		2001-01-01	1	2016-09-20	1	AZT-3TC-NVP	101		1											5	1	0						12	2013-10-10		0		0	0
R, F, BdD	2013	55/59	0	MATAM	5353	2008-04-02	1	2009-10-19	1	D4T-3TC-NVP	213	2013-06-05	1	1	1	1			1			0		36	0	1	6	?		11.1	79.6	3	2013-05-30	0	0			0
F, R		?/60	1				0																					?	2012-04-09			0	2012-04-09					1
R, F, BdD	2013	57/61	0	MATAM	2520	2006-03-11	1	2006-12-21	1	AZT-3TC-NVP	316		1	1	0	1	0	1	1	0	0	0		12	1	0			2012-09-22	9.9	95	1	2013-05-07					1
F		?/62	0				0																					?										1
R, F, BdD	2013	58/63	1	SMIT	1224/01/09	2016-08-20	1	2016-08-20	1	AZT-3TC-NVP			1	1	0	1	1	0	1	0	0	0		48	0	1	10	B	2011-09-27	14.1		12	2013-10-24	0	0	1	1	0
R, F, BdD	2013	59/64	0	SMIT		2010-12-11	1	2010-12-01	1	TDF-3TC-EFV	250	2012-12-11	1	1	0				1			0		7	1	0			2012-05-01	10.5		14	2013-07-04	0	0			1
R, F, BdD	2013	60/65	1	MATAM	7236	2010-10-07	1	2013-03-25	1	AZT-3TC-NVP	7	2013-03-18	1	1	0	1			1			0		3	1	0				9.5	84	12	2013-10-11	0	0	1	0	0
R, F, BdD	2013	61/68	0	MATAM	11575	2011-10-13	1	2011-11-10	1	TDF-3TC-EFV	144		1	1	1	1	1	1	1	0	0	0		24	0	1	4	BV		10.7	54.2	6	2013-10-03	0	0		1	1
R, F, BdD	2013	62/67	1	CTA DKA		2013-04-01	1						1	1	1	1			0	0		0		36	1	0				9.7	102.9	7	2013-08-20	0	0			1
R, F, BdD	2013	63/70	0	CTA DKA	2938DKD13	2013-04-23	1	2013-07-08	1	TDF-3TC-LPr	398	2014-03-11	1	1	0	1	0	1	0	0	0	0		12	1	0			2012-03-01			9	2013-11-19	0	1	2		2
R, F, BdD	2013	64/69	0	CTA DKA	2969DKD13	2013-04-15	1	2013-05-29	1	TDF-3TC-EFV	170		1	1	1	0	1	0	0	0	0	0		12	1	0						7	2013-09-19	0	0		0	0
R, F, BdD	2013	65/66	0	CTA DKA	2951DKD13	2013-06-05	1	2013-05-29	1	AZT-3TC-EFV			1	1	1				1			0		1	1	0				9.6	94.4	12	2013-12-16	0	0	1	0	0
R, F, BdD	2013	66/74	0	SMIT	0931DKI13	2012-12-01	1	2013-04-01	1	TDF-3TC-EFV	134		1	1	0	0	1	0	0	0	0	0		1	1	0				11.1	70.5	12	2013-12-31	0	0	1	0	0
R, F, BdD	2013	67/75	0	CTA DKA	7070DKD12	2012-11-01	1	2012-11-06	1	AZT-3TC-NVP	210	2013-07-25	1	1	1	1	1	0	0	0	0	0		2	1	0			2012-05-01	11.5	46.6	12	2013-12-26	0	0	1	2	0
R, F, BdD	2013	68/73	0	SMIT		2011-02-03	1	2013-07-19	1	TDF-3TC-EFV	123	2013-07-03	1	1	1	0	1	0	1	1	0	0		7	1	0				12.5	89	12	2014-02-06	0	0	0	0	0
R, F, BdD	2013	69/79	1	CTA DKA			1						1	1	1	1	1	1	0	0	0	0		12	1	0				13.3	67.5	12	2014-01-30	0	0	1	0	0
R, F, BdD	2013	70/80	1	CTA DKA			1						1	1	0	1						0		12	1	0			2012-04-09	10.2	69.3	6	2013-11-14	0	0		1	1
R, F, BdD	2013	71/77	1	MINIERE	1214	2013-07-21	1	2013-07-21	1	TDF-3TC-EFV	155		1	1	0	1	1	0	0	0	0	0		12	1	0			2012-09-22	11.3	104.3	12	2014-01-30	0	0	1	1	0
R, F, BdD	2012	72/35	0	CTA DKA			1		1	AZT-3TC-NVP			1	1	0	0	0	0	1	1	0	0		5	1	0				7	48.7	0	2012-12-27					1
R, F, BdD	2013	74/81	1	CTA DKA	2546DKD12	2008-01-01	1		1	TDF-3TC-EFV			1	1	1	1	1	0	0	0	0	0		60	1	0			2011-09-27	9	80.6	12	2014-02-13	0	0	1	0	0
R, F, BdD	2013	75/83	0	CTA DKA	3176DKD13	2013-09-02	1	2013-09-20	1	TDF-3TC-EFV	420		1	1	1	1	1	0	0	0	0	0		12	1	0			2012-05-01			12	2014-03-20	0	0	1	0	0
R, F, BdD	2013	76/85	0	KISSIDOUGOU		2011-02-01	1	2011-02-21	1	TDF-3TC-EFV	459		1	1	1	1	1	1	0	0	0	0		1.5	1	0				10	92	12	2014-02-20	0	0	1	0	0
R, F, BdD	2013	77/86	0	CTA DKA	2941	2013-04-29	1	2013-06-11	1	AZT-3TC-NVP	189		1	1	0	1	1	1	1	0	0	0		24	1	0						12	2014-02-23	0	0	1	1	0
R, F, BdD	2013	79/71	0	CTA DKA	3010DKD13	2013-06-11	1	2013-07-19	1	TDF-3TC-EFV	424		0	1	0	0	0	0	1	0	0	0		4	1	0						12	2014-02-27	0	0		0	0
BdD	2013	78/ ?	1	CTA DKA		2013-10-07	1	2013-08-18	1	TDF-3TC-EFV														36	1	0			2012-03-01			1	2013-09-24					2
R, F, BdD	2013	80/82	0	CTA DKA	2882	2013-04-03	1	2013-05-06	1	TDF-3TC-EFV	358		1	1	1	1	1	1	1	0	0	0		6	1	0				9	60	12	2014-02-11	0	0	1	0	0
R, F, BdD	2013	81/87	1	CTA DKA	MK-87	2013-05-08	1						1	1	1	1	1	1	0	0	0	0		24	1	0				14.2		12	2014-03-05	0	0	1	0	0
R, BdD	2013	82/88	1	MATAM			1	2013-12-18	1	TDF-3TC-EFV	795		1											9	1	0						12	2014-12-03	0	0		0	0
BdD	2013	83	0	CTA DKA		2012-06-07	1	2012-09-23	1	TDF-3TC-EFV	344		1											12	1	0			2012-05-01			9	2013-01-23	0	0
R, F, BdD	2013	84/89	1	GBESSIA PORT	1426/800-379	2010-08-21	1	2010-10-22	1	TDF-3TC-EFV	250		1	1	0	1	1	0	0	0	0	0		36	1	0				12.3	73.7	12	2014-08-05	0	1		1	0
R, F, BdD	2013	85/78	1	ID (penumologie)		2013-08-13	1	2013-08-19	1	TDF-3TC-EFV			1	1	0	1	1	1	0	0	0	0		12	1	0				11.7	10.7	3	2014-01-23	0	0			1
R, F, BdD	2013	86+104/84	0	SMIT		2012-04-01	1	2016-11-20	1	TDF-3TC-EFV			1	1	1	1	1	0	1	1	0	0		20	1	0			2012-04-09	10		9	2014-05-06	0	0	1	1	2
R, F, BdD	2013	87/90	0	DREAM	755	2013-02-01	1	2013-08-28	1	TDF-3TC-EFV			1	1	1	1	1	1	1	1	0	0		6	1	0			2012-09-22			8	2014-04-15	0	0	1	1	1
R, F, BdD	2013	113/91	0	GBESSIA PORT		2014-01-10	1	2014-02-10	1	TDF-3TC-EFV	122	2013-11-14	1	1	1	0	0	0	0	0	0	0		6	1	0				11.9	70	3	2014-03-20	0	0			2
R, F, BdD	2013	88/92	0	CTA DKA		2011-10-11	1	2011-12-12	1	TDF-3TC-EFV	365		1	1	0	1	1	0	0	0	0	0		24	1	0			2011-09-27	11	69	12	2014-05-13	0	0	2	1	0
R, F, BdD	2013	89/93	1	SMIT		2013-07-23	1	2013-09-19	1	TDF-3TC-EFV	124		1	1	0	1	0	1	0	0	0	0		5	1	0			2012-05-01	10	76.7	1	2013-12-03	0	0			2
F	2013	?	0			2013-09-12	1																					?				0	2013-09-12					1
R, F, BdD	2013	90/94	1	MATAM	13479	2013-10-18	1	2013-12-16	1	AZT-3TC-NVP			1	1	1	1			0	0	0	0		9	1	0				10.8	141	6	29/2/14	0	0			1
R, F, BdD	2013	91/96	0	CTA DKA	1720	2009-10-14	1	2010-12-25	1	TDF-3TC-EFV	225		1	1	0	1	1	0	0	0	0	0		6	1	0				11		12	2014-05-27	0	0	1	0	0
R, F, BdD	2013	92/97	0	CARRIERE	1124/76	2013-10-02	1	2013-03-25	1	AZT-3TC-NVP			1	1	0	1	0	1	0	0	0	0		36	1	0			2012-03-01	11.3	273.4	6	2014-04-17	0	0		1	1
R, F, BdD	2013	93/98	0	MATAM	10351	2011-01-01	1	2012-02-14	1	TDF-3TC-LPr	168		1	1			1					0		24	0	1	9	?		10		12	2014-06-10	0	0	1	0	0
R, F, BdD	2013	94/100	0	MATAM	12975	2013-03-28	1	2013-06-19	1	TDF-3TC-EFV	913		1	1	0	0	1	0	0	0	0	0		6	1	0				12.7	94.6	11	2014-06-10	1	0	1	0	0
R, F, BdD	2014	95/99	0	SMIT		2012-10-02	1	2012-05-23	1	TDF-3TC-EFV	175		1	1			1					0		6	1	0				11	69	8	2014-04-17	0	0	1	1	0
R, F, BdD	2014	96/101	0	CTA DKA		2013-12-12	1	2013-12-16	1	TDF-3TC-EFV			1	1	1	0	1	1	1	0	0	0		3	1	0			2012-05-01	10		9	2014-05-13	0	0	0	0	0
R, F, BdD	2014	97/106	0	GBESSIA PORT		2011-10-19	1	2011-03-11	1	TDF -3TC-EFV	487		1	1	1	0	1	0	0	0	0	0			1	0						0	2011-03-11					0
R, F, BdD	2014	98/103	1	CTA DKA	3435DKD14	2013-12-25	1	2014-11-01	1	TDF-3TC-EFV	240	2014-01-21	1	1			1					0		12	1	0				9.1		12	2014-06-24	0	0	1	1	0
R, F, BdD	2014	99/104	0	CTA DKA		2013-12-13	1	2013-12-20	1	TDF-3TC-EFV	537	2014-01-22	1	1	1	1	1	1	0	0	0	0		24	1	0			2012-04-09	9.3		12	2014-07-01	0	0	2	1	0
R, F, BdD	2014	100/105	1	CTA DKA	MKA 105	2013-12-13	1						0	1	0	0	1	0	0	0	0	0		36	1	0			2012-09-22	10	84	6	2014-05-06	0	0		1	1
R, F, BdD	2014	101/107	0	CTA DKA	MK-107	2013-10-14	1						1	1								0		60	1	0				12.8	80.9	8	2014-05-31	0	0		0	0
R, F, BdD	2014	102/108	0	FLAMBOYANT	771	2012-09-27	1	2012-11-02	1	AZT-3TC-NVP	177		1	1	0		1		1	0	0	0		3	1	0			2011-09-27	10.1	60.2	9	2014-07-01	0	0	1	0	1
R, F, BdD	2014	103/109	0	CTA DKA	3171DKD13	2013-09-09	1	2013-09-25	1	TDF-3TC-EFV	195		1	1	1	0						0		24	1	0			2012-05-01			1	2014-02-20	0	0			1
R, F, BdD	2014	105/72	0	CTA DKA	3025DKD13	2012-04-14	1	2012-05-15	1	TDF-3TC-EFV	312		1	1	1	1	1		1			0		12	1	0				9.1	50	12	2014-06-24	0	0	1	1	0
R, F, BdD	2014	106/76	0	CTA DKA	3108DKD13	2014-07-23	1	2014-08-02	1	AZT-3TC-NVP	124		1	1	0	1	0	0	1	0	0	0		12	1	0				14.7	100.1	7	2014-06-19	0	1		1	1
R, F	2013	?/102	0	MATOTO	1131	2013-02-12	1	2013-08-12	1	AZT-3TC-NVP			1	1	0	1	1	0	0	0	0	0		3	1	0				10.8	89	12	2014-06-24		0	1	0	0
R, F, BdD	2014	107/110	0	CARRIERE	21237	2013-05-01	1	2013-06-05	1	TDF-3TC-EFV	455	2013-07-11	1	1	0	0	1	0	1	1	0	0		24	1	0			2012-03-01	10.6	86.2	6	2014-05-20	0	0	1	1	1
R, F, BdD	2014	108/112	1	BQG		2009-01-01	1	2010-10-05	1	TDF-3TC-EFV			1	1	1	0			0	0		0		48	1	0				8.1	81.5	0	2010-10-05					1
R, F, BdD	2014	109/113	0	BQG		2014-02-01	1	2014-02-18	1	TDF-3TC-EFV	429		1	1	1	0	1	0	1	0	0	0		7	1	0				10.5	80	6	2014-05-22	0	0		1	2
R, F, BdD	2014	110/114	1	CTA DKA		2013-11-01	1	2014-01-28	1	TDF-3TC-EFV	652		1	1	1	1	1	0	1	0	0	0		10	1	0				9.5	205.9	2	2014-05-13	0	0			1
R, BdD	2014	111/115	0	MINIERE		2014-01-01	1	2014-02-01	1	AZT-3TC-EFV												0		8	1	0			2012-05-01			10	2014-07-08		0		0	0
R, F, BdD	2014	112/93/95	0	DREAM	4718	2010-05-25	1	2011-08-09	1	AZT-3TC-NVP			1	1	0	1	1	1	0	0	0	0		24	1	0				9.7	58.3	12	2014-09-25	1		1	1	0
R, F, BdD	2014	114/118	0	CTA DKA		2014-01-02	1						1	1	0	0	1	1	0	0	0	0		24	1	0				10.6	77.5	12	2014-09-20	0	0	0	0	0
R, F, BdD	2014	115/120	1	DABOLA		2014-01-01	1		1	AZT-3TC-NVP	572		1	1	1	1	1	1	0	0	1	0		12	1	0			2012-04-09	10.7	90	12	2014-10-07		0		1	0
R, BdD	2014	116/119	1	MATAM		2010-01-01	1	2010-10-25	1	AZT-3TC-NVP														36	1	0			2012-09-22			12	2014-09-16		0		0	0
R, F, BdD	2014	117/122	0	MINIERE		2012-10-14	1	2012-08-12	1	AZT-3TC-NVP				1	0		0		0	0	0	0		5	1	0				10.5	38.6	1	2014-04-22					1
R, BdD	2014	118/121	1	CARRIERE		2013-10-12	1	2014-03-13	1	AZT-3TC-NVP														4	1	0			2011-09-27			8	2014-09-16					1
R, F, BdD	2014	119/123	1	MATAM	13700	2013-12-31	1	2014-10-01	1	AZT-3TC-NVP			1	1	0	1		1	0	0	0	0		24	1	0			2012-05-01	10.9	90.1	12	2014-09-18	0	0		1	0
R, F, BdD	2014	120/124	0	CTA DKA	4150DKD13	2012-11-09	1	2012-08-11	1	AZT-3TC-NVP	245													3	1	0						1	2014-04-21					0
R		?/116	0				0																					?				1	2014-03-25					2
R, F, BdD	2013	121/117	1	CTA DKA	3582DKD14	2014-03-14	1	2014-03-17	1	TDF-3TC-EFV	171		1	1	1	0	1	1	0	0	0	0		24	1	0				9.5	75	0	2014-03-17					2
R, F, BdD	2013	122/125	1	MATAM	13733	2013-08-30	1	2014-12-02	1	TDF-3TC-EFV	91		1	1	0	1	1	1	1		0	0		12	1	0			2012-03-01	10.4	40	12	2014-12-09	0	1	2	0	0
R, F	2014	?/126	1				0						1	1	1	1	1	0	1	0	0	0		12	1	0						0	2014-05-22					1
R, BdD	2014	123/127	0	CTA DKA		2011-02-05	1	2011-06-06	1	AZT-3TC-NVP			1											72	1	0						12	2014-10-21		0		1	0
R, F, BdD	2014	124+139/137	0	MATAM	11437	2010-04-20	1	2011-02-09	1	AZT-3TC-NVP	731	2014-04-30	1	1	1	1								48	0	1	12	?		13.5	36.8	12	2014-10-23	0	0	1	0	0
R, F, BdD	2014	125/128	0	SMIT		2013-11-11	1	2013-12-26	1	TDF-3TC-EFV	15	2013-11-13	1	1	1			0	1	0	0	0		4	1	0			2012-05-01	9.1	86.1	11	2014-10-07	0	0		0	0
R, F, BdD	2014	126/129	1	CTA DKA	129	2014-04-10	1						1	1	1	1	1	1	0	0	0	0		12	1	0				11.8	94.1	8	2014-08-26	0	0	1	1	1
BdD	2014	127/?	0	CTA DKA			1	2014-03-19	1	TDF-3TC-EFV	345													4	1	0						1	2015-05-05					0
R, F, BdD	2014	128/134	1	MATAM		2011-01-24	1	2011-03-16	1	TDF-3TC-EFV	560	2013-11-18	1	1	0	1	1	1	0	0	0	0		12	1	0			2012-04-09	10	79	12	2014-12-28	0	0	1	0	0
R, F, BdD	2014	129/135	0	CTA DKA		2014-05-15	1	2014-05-25	1	TDF-3TC-EFV			1	1	1	1			0	0	0	0		2	1	0			2012-09-22			0	2012-09-22					1
R, F, BdD	2014	130/136	1	RATOMA		2014-06-17	1	2014-06-29	1	TDF-3TC-EFV	122		1	1	1	0		0	0	0	0	0		4	1	0						0	2014-06-29					2
R, F, BdD	2014	131/140	1	SMIT			1	2014-06-24	1	TDF-3TC-EFV	225		1	1	1	0	1	0	1	1	1	1	ŒIL		1	0			2011-09-27	10		0	2011-09-27					2
R, F, BdD	2014	132/130	0	RATOMA	0638RA13	2014-08-05	1		1	TDF-3TC-EFV			1	1	1	0	0	0	1	0	0	0		12	1	0			2012-05-01	11.3	99.7	2	2014-06-05	0	0			1
R, F, BdD	2014	133/141	0	WANIDARA	1527/1260	2013-01-01	1	2013-10-04	1	TDF-3TC-EFV	679		1	1				1				0		1	1	0				9.1	72.2	0	2013-10-04					1
R, F, BdD	2014	134/133	0	CTA DKA		2014-02-01	1	2014-11-03	1	TDF-3TC-EFV			1	1	0	1	1	0	1	0	0	0		2	1	0				12.7	103.8	12	2014-11-27	0	0	1	0	0
R, F, BdD	2014	135/111/132	0	CTA DKA	3258DKD13	2013-09-25	1	2013-09-12	1	TDF-3TC-EFV														24	1	0						0	2013-09-12					1
R, BdD	2014	136/142	1	CTA DKA		2014-01-07	1																	36	1	0			2012-03-01			0	2012-03-01					2
R, F, BdD	2014	137/139	0	CTA DKA	2148	2009-01-01	1	2009-06-01	1	AZT-3TC-EFV			1	1	1		1					0		60	1	0				10.5	89.9	3	2014-07-29	0	0		1	1
R, F, BdD	2014	138/131	1	MATAM	13509	2013-10-28	1		1	pas sous traitement			1	1	1	1	0	0	0	0	0	0			1	0						0	2013-10-28					1
R, F, BdD	2014	140/138	1	BERNAY FOTOBA	1426/800	2013-08-03	1	2014-03-19	1	TDF-3TC-EFV	345	2014-12-03	1	1	0	1	0	1	0	0	0	0		48	1	0				11.2	150	4	2014-07-24	0	0		1	1
BdD	2014	141/?	0	MATAM		2013-08-14	1	2013-10-22	1	TDF-3TC-EFV	312		1											48	1	0			2012-05-01			0	2012-05-01					1
R, F, BdD	2014	142/143	1	MATAM		2014-08-02	1	2014-02-07	1	TDF-3TC-EFV	258		1	1	1	1	1	1	0	0	0	0		10	1	0				11.7	81.8	12	2014-12-25	0	0	1	0	0
R, F, BdD	2014	143/144	0	FMG	1124/657	2014-09-05	1	2014-12-06	1	TDF-3TC-EFV	477		1	1	0	1	0	0	0	0	0	0		24	1	0						0	2014-12-06					1
R, F, BdD	2014	144/145	0	KINDIA		2013-08-07	1	2013-12-09	1	AZT-3TC-NVP			1			1	0	1	0	0	0	0		12	1	0			2012-04-09	8	65.9	0	2012-04-09					1
R, F, BdD	2014	145/148	1	CTA DKA	38	2014-07-22	1	2014-12-08	1	TDF-3TC-EFV														12	1	0			2012-09-22			2	2014-09-09	0	0			2
R, F, BdD	2014	146/150	0	CTA DKA	3854DKD14	2014-09-29	1	2014-06-08	1	TDF-3TC-EFV			1	1	1	1	1	1	0	0	0	0		12	1	0						12	2015-03-17	1	1	1	1	0
R, F, BdD	2014	147/146	1	CTA DKA			1						1	1	1	1	1	0	0	0	0	0		12	1	0			2011-09-27	12.1	83	9	2015-02-24	0	0	1	0	0
R, F, BdD	2014	148/147	0	CTA DKA		2014-02-08	1	2014-12-09	1	TDF-3TC-EFV	255		1	1	0	1	1	1	0	0	0	0		24	1	0			2012-05-01	8.9	77.8	6	2014-12-04	0	0			0
R, F, BdD	2014	149/151	1	MATOTO	1410	2014-07-22	1	2014-05-08	1	TDF-3TC-EFV	279		1	1	0	1	0	0	1	0	0	0		19	1	0				13.3		12	2015-02-03	0	0	1	1	0
R, F, BdD	2014	150/152	0	MATAM	11035	2011-03-14	1	2011-11-04	1	D4T-3TC-NVP	195		1	1			1					0		12	0	1	9	?		13.8	72.7	8	2014-12-04	0	0	1	0	0
R		?/149	1				0																					?										1
R, BdD	2014	151/153	0	CTA DKA		2014-07-18	1	2014-08-25	1	TDF-3TC-EFV	198		1											6	1	0			2012-03-01			12	2015-03-02		0		1	0
R, F, BdD	2014	152/156	0	CTA DKA		2014-10-03	1	2014-04-25	1	AZT-3TC-NVP			1	1	0	1		1	1		0	0		1	1	0				9.9		5	2014-11-18	0	0		1	1
R, F, BdD	2014	153/157	0	CTA DKA	3917	2014-08-15	1	2014-08-29	1	TDF-3TC-EFV	90		1	1	0	1		0	1		0	0		10	1	0				11.6	100.1	12	2015-05-12	0	0	1	0	0
R, F, BdD	2014	154/158	0	SMIT		2014-07-14	1	2014-08-29	1	AZT-3TC-NVP			1	1	0	1	0	0	0	0	0	0		3	1	0				13	70	7	2014-12-11	0	0	1	1	2
R, F, BdD	2014	155/160	1	CTA DKA		2014-08-20	1	2014-09-15	1	TDF-3TC-EFV	147		1	1	1	0	1	0	1	1	0	0		12	1	0			2012-05-01	11.6		12	2015-06-08	0	1	1	0	0
R		?/154	0				0																					?										1
R		?/155	0				0																					?										1
R, BdD	2014	156/161	1	MATAM		2014-02-05	1	2014-06-06	1	TDF-3TC-EFV														24	1	0			2012-04-09			2	2014-12-16		0			2
R, F	2014	?/159	0	MATAM	11068	2011-04-04	1	2011-05-04	1	TDF-3TC-LPV/r	319		1	1	0	1	1	1	1	0	0	0		84	0	1	5	B	2012-09-22	10.3	64	6	2014-11-20		0		2	2
R, F, BdD	2014	157/162	0	CTA DKA	3967DKD14	2014-09-17	1		1	TDF-3TC-EFV	331		1	1	1	1	1	1	0	0	0	0		12	1	0				10.7	81.4	0	2014-09-17					1
R, F, BdD	2014	158/163	0	MATAM		2014-12-09	1	2014-10-11	1	TDF-3TC-EFV														24	1	0			2011-09-27			0	2011-09-27					1
R, BdD	2014	159/164	0	DIXIN		2014-08-25	1	2014-09-13	1	TDF-3TC-EFV			1											12	1	0			2012-05-01			7	2015-07-01		0	0	0	0
R, F, BdD	2014	160/165	0	?	2822 ?	2014-11-07	1	2014-05-12	1	AZT-3TC-EFV	197		1	1	0	0	1	1	1	0	0	0		12	1	0				12	75	5	2014-12-11	0	0		2	2
R, F, BdD	2014	161/166	0	DKA (Médecine Interne)		2014-09-29	1	2014-01-11	1	TDF-3TC-EFV	130		1	1	1	1	1	1	0	0	0	0		36	1	0						0	2014-01-11					1
R, F, BdD	2014	162/168	1	CTA DKA		2014-10-28	1	2014-02-11	1	TDF-3TC-EFV	425		1	1	1	1	1	1	1	0	0	0		24	1	0				10.5	171	12	2015-04-07	0	0	1	1	2
R	2014	?/167	0				0																					?	2012-03-01			5	2014-12-16					1
R, F, BdD	2014	163/170	0	CITEE cBK		2011-01-01	1	2013	1	TDF-3TC-EFV			1	1	0	1	0	0	0	0	0	0		36	1	0				11.1	75.6	11	2015-04-23	0	0		2	0
R, F, BdD	2014	164/171	0	CITEE cBK		2014-10-07	1	2014-10-15	1	AZT-3TC-NVP	250		1	1	1	1	0	1	1	0	1	0		2	1	0				12	92.7	12	2015-04-28	0	0	1	0	0
R, F, BdD	2014	165/173	0	FLAMBOYANT		2014-10-10	1	2014-11-12	1	AZT 3TC EFV	402		1											1	1	0						10	2015-07-21	0	1		0	0
R, F, BdD	2014	166/172	1	CTA DKA	3907DKD14	2014-11-25	1	2014-12-02	1	TDF-3TC-EFV	302		1	1	0	1	1	1	0	0	0	0		1	1	0			2012-05-01	9.8		12	2015-06-11	0	0		1	0
R, F	2014	?/169	0	MATAM	1653	2014-10-28	1	2014-05-11	1	TDF-3TC-EFV																		?		10		12	2015-06-16	0	0		2	0
R, F	2016	?/174	0	FLAMBOYANT	1583 A	2014-04-08	1	2014-11-27	1	TDF-3TC-EFV			0	1	1	0	1	0	1	0	0	0			1	0				10.7		12	2015-11-06		0		0	0
R, F, BdD	2015	169/175	0	SMIT	4122 DK	2014-09-26	1	2014-10-24	1	TDF-3TC-EFV	222		1											5	1	0			2012-04-09	11.9	81	12	2015-06-16	0	0		0	0
R, F, BdD	2015	170/176	1	CORONTHIE		2011-01-01	1	2016-11-20	1	AZT-3TC-NVP	229	2014-03-31	1	1	1	1	1	1	0	0	0	0		12	1	0			2012-09-22	12.8	73.1	12	2015-06-02	0	0		0	0
R, F, BdD	2015	171/177	0	MATAM	11426	2011-11-26	1	2011-12-12	1	AZT-3TC-NVP	336		1	1	0	1	1	1	1	0	0	0		8	0	1	12			9.8	61	12	2015-09-03				1	0
R, BdD	2015	172/178	0	LABE			1		1	AZT-3TC-NVP																			2011-09-27			0	2011-09-27		0			1
R, F, BdD	2015	173/179	0	?		2015-08-13	0						1	1	1	1	1	1	0	0	0	0		7	1	0			2012-05-01	12.4	81.9	7	2015-04-09	0	0	0	0	0
R, F, BdD	2015	174/180	0	SMIT		2014-08-05	1	2014-10-15	1	TDF-3TC-EFV			1	1	0	1	1	1	0		0	0		7	1	0				10	85.8	12	2015-07-07	0	0		0	0
R, F, BdD	2015	175/181	0	MATAM	1897	2014-06-12	1	2014-06-18	1	TDF-3TC-EFV			1	1	0	0	1	0	1	0	0	0		6	1	0				9.6	71	0	2014-06-18					1
R, BdD	2015	176/182	1	DONKA		2015-01-20	1																									0	2015-01-20					1
R, BdD	2015	177/183	0	ENTAG			1		1	TDF-3TC-EFV																			2012-03-01			1	2015-01-20					2
R, F, BdD	2015	178/185	1	MATAM	11334	2009-01-01	1	2016-09-20	1	TDF-3TC-EFV			1	1	1	1	1	1	0	0	0	0		24	0	1	10	?		17	63.6	12	2015-08-04	0	0	1	1	0
R, F, BdD	2015	179/186	1	CTA DKA	1133DKD08	2016-08-20	1	2016-08-20	1	TDF-3TC+KALETRA			1	1	0	0		1	0	0	0	0		36	1	0				11.2	89	3	2015-03-24	0	0			1
R, F, BdD	2015	180/187	1	DONKA (service ?)	4148	2015-02-13	1	2015-02-14	1	TDF-3TC-EFV														7	1	0						0	2015-02-14					1
R, F, BdD	2015	181/191	0	DREAM	2314	2016-08-20	1	2016-08-20	1	AZT-3TC-EFV			1	1	0	1	1	1	0	0	0	0		36	1	0			2012-05-01	13	83	12	2015-07-30	0	0		1	0
R, F, BdD	2015	182/189	1	SMIT	12832	2011-02-13	1	2014-12-12	1	AZT-3TC-EFV	412		1	1	0	1	1	0	0	0	0	0		12	1	0						0	2014-12-12	0	0		0	0
R, BdD	2015	183/188	0	CARRIERE		2012-01-01	1	2016-12-20	1	TDF-3TC-EFV														8								0	2015-12-20					2
R, F, BdD	2015	184/192	0	ID (service)			1	2014-08-01	1	AZT-3TC-NVP			1	1	1	0	0	0	0	0	0	0		3	1	0			2012-04-09	10	80	2	2015-03-10	0	0			2
R, F, BdD	2015	185/195	0	DONKA	4134DK	2014-12-21	1		1	AZT-3TC-NVP			1	1	1	1	1	0	1	0	0	0		9	1	0			2012-09-22	9.4	62.4	11	2015-06-11	0	0		2	0
R, F, BdD	2015	186/190	0	IGNACE DEEN		2014-12-01	1		1	AZT-3TC-NVP			1	1	1	1	1	1	0	0	0	0		9	1	0				9		8	2015-09-10	1	0
R, F, BdD	2015	187/184	0	DKA (service?)		2014-11-15	1	2015-01-15	1	TDF-3TC-EFV	517		1	1	1	0	0	0	0	0	0	0		6	1	0			2011-09-27	9.7	73	12	2015-08-04	0	0		0	0
R, F, BdD	2015	188/193	0	WANIDARA	1605WA13	2009-07-15	1	2010-03-05	1	TDF-3TC-EFV	416		1	1	0	1		1	0	0	0	0		2	1	0			2012-05-01	13.6	54.5	12	2015-08-18	0	0		0	0
R, F, BdD	2015	189/194	0	DKA (service?)		2015-02-25	1	2015-03-21	1	TDF-3TC-EFV	28		1	1	0	1	0	1	0	1	0	0			1	0				11	86	12	2015-10-27	0	0		0	0
R, F, BdD	2015	190/196	0	MATAM	0041Mat14	2014-11-21	1	2014-12-08	1	TDF-3TC-EFV	94		1	1	1	1	1	1	0	0	0	0		4	1	0				10.9	63.6	12	2015-09-03	0	0		1	0
R, F, BdD	2015	191/197	0	MINIERE	CTA4084	2005-01-01	1		1	TDF-3TC-EFV	225	2014-01-12	1	1	0	1	0	0	0	0	0	0			1	0				10.5	72.7	9	2015-09-29	0	0		0	0
R, F, BdD	2015	192/198	0	RATOMA			1		1	AZT-3TC-NVP																			2012-03-01			0	2012-03-01					0
BdD	2015	193/ ?	1	MATOTO		2015-03-12	1	2015-04-22	1	TDF-3TC-EFV	102													36								0	2015-04-22					1
	2015	200	1				0							1	0	1	0	1	0	0	0	0	0		1	0	0	NON		12.7	77	10	2015-10-27
		201	1	FRIA			1	2011-02-01	1	TDF-3TC-EFV				1	0	1	0	1	1	0	0	0	0	252	1	0	0	NON		13	71.8	12	2015-11-05
	2015	205	1	CTA DKA	0168DKD09	2009-07-24	1	2009-12-09	1	TDF-3TC-EFV	552	2015-04-15		1	1	1	1	1	1	0	0	0	0	144	1	0	0	NON	2012-05-01	12.6	87.5	3	2015-07-25
	2015	206	0	MATOTO		2015-04-27	1	2015-04-29	1	TDF-3TC-EFV	77	2015-05-08	1	1	0	1	0	1	1	1	0	0	0		1	0	0	NON		10.2	76.6	2	2015-06-01
	2015	202	0	CTA DKA	4269DKD15	2015-03-10	1	2015-03-20	1	TDF-3TC-EFV	342			1	1	0	1	0	1	0	0	0	0	72	1	0	0	NON		9.9	81	12	2015-11-17
	2015	204	1	CORONTHIE		2013-01-15	1	2015-01-15	1	TDF-3TC-EFV	44		1	1	0	1	0	0	0	0	0	0	0	288	1	0	0	NON	2012-04-09	16	84.7	12	2016-01-26
	2015	209	1	DREAM	2965	2015-05-15	1	2015-05-19	1	TDF-3TC-EFV	323	2015-08-26		1	1	0	1	0	1	0	0	0	0	72	1	0	0	NON	2012-09-22	8.5	77.4	12	2016-02-09	0	0	1
	2015	211	0	CTA DKA	4369DKD15	2015-04-22	1	2015-05-21	1	TDF-3TC-EFV	106		1	1	1	0	1	0	1	0	0	0	0	72	1	0	0	NON		9.4	71.9	7	2015-10-01		1
	2015	212	0	CTA DKA		2014-06-03	1	2015-05-05	1	TDF-3TC-EFV	152			1	1	1	0	1	0	0	0	0	0	48	1	0	0	NON	2011-09-27	11		12	2015-12-01	0	1	1	0	0
	2015	213	0	MSF MATAM	146MAT15	2015-05-11	1	2015-05-21	1	TDF-3TC-EFV	182			1	1	1	1	1	1	0	0	0	0	144	1	0	0	NON	2012-05-01	10.6	44.3	10	2016-02-11	0	0	1
	2015	214	1				0							1	0	1	1	1	0	0	1	0	0	144	1	0	0	NON		12.4	89.6	12	2015-12-01	0	0	1	0
		216	1	BOKE			1							1	1	1	0	0	0	0	0	0	0	144	1	0	0	NON		14	78.9	9	2015-10-27	0	0	1	0	0
	2015	217	1	CTA DKA	437DKD5	2015-05-18	1	2015-05-22	1	TDF-3TC-EFV	32		1	1	1	0	0	1	1	0	1	0	0	36	1	0	0	NON		9.4	95.1	6	2015-10-01		0	0		0
	2015	218	0	CTA DKA	4436DKD15	2015-06-22	1	2015-07-02	1	TDF-3TC-EFV	646		1	1	1	1	1	1	1	0	0	0	0	72	1	0	0	NON	2012-03-01	9	84	11	2015-01-26	0	0	1
	2015	219	1			2010-01-01	0							1	1	1	1	1	0	0	0	0	0	720	1	0	0	NON		9.2	98.5	12	2015-12-10	0	0	1
	2015	221	1	BERNAY FOTOBA		2010-01-01	1	2014-01-15	1	TDF-3TC-EFV	314	2015-06-26		1	1	1	1	1	1	0	1	0	0	96	1	0	0	NON		11.5	67.7	6	2016-01-05	1	1
	2015	222	0	CTA DKA	447DKD15	2015-07-22	1	2015-07-24	1	TDF-3TC-EFV	11		1	1	1				1			0	0	48	1	0	0	NON		8.6	54.5	7	2016-01-26	0	1	1
	2015	223	1	MINIERE	1736	2014-08-06	1	2015-08-15	1	TDF-3TC-EFV	433		1	1	1	1	1	1	1	0	0	0	0	36	1	0	0	NON	2012-05-01	12	119.1	11	2015-01-05	0	1	1
	2015	228	0	MSF MATAM	4932	2007-12-05	1	2008-03-24	1	TDF-3TC-EFV	784			1	0				1			0	0	156	1	0	0	NON				2	2015-11-03	0	1
	2015	229	0	MSF MATAM	12158	2012-06-13	1	2013-02-20	1	TDF-3TC-EFV	185		1	1	0	0	1	0	0	0	0	0	0	60	1	0	0	NON				8	2015-12-22	0	0	0
	2015	230	0	GBESSIA PORT	2211	2015-07-17	1	2015-08-10	1	TDF-3TC-EFV	1107	2015-09-07	1	1	1	0	1	0	0	0	0	0	0	48	1	0	0	NON	2012-04-09			10	2016-02-11	0	0	1
		210	0	CTA DKA			1		1	TDF-3TC-EFV			1																2012-09-22			0	2012-09-22
		207	0	CTA DKA	4347DKD15		1	2015-05-12	1	TDF-3TC-EFV	25	2015-04-28																				0	2015-04-28
		231	1	MINIERE	2132	2015-09-02	1	2015-09-14	1	TDF-3TC-EFV	185	2015-09-09	0																2011-09-27			0	2011-09-27
	2015	232	0	PNEUMOLOGIE		2015-07-07	1	2015-07-20	1	TDF-3TC-EFV	135		1	1	1	0	1	1	1	0	0	0	0	120	1	0	0	NON	2012-05-01	9.5	73.7	10	2016-02-04	0	0	1	0	0
		233	0	MATOTO		2015-10-13	1	2015-10-19	1	TDF-3TC-EFV			1																			0	2015-10-19
	2015	234	0	WANIDARA	1889	2014-12-31	1	2015-02-26	1	TDF-3TC-EFV	529			1	0				0	0		0	0	60	1	0	0	NON		13.2	82.2	6	2016-01-26	0	0	0
	2015	235	0	SMIT		2015-08-04	1	2015-08-08	1	TDF-3TC-EFV	11		1	1	0	1	1	0	1	0	0	0	0	84	1	0	0	NON		10	76	8	2016-02-11		0	1
	2015	236	1				0						1	1	0	1	1	1	0	0	0	0	0	2160	0	1		.?	2012-03-01	8.5	86	6	2015-02-04	0	0	1
	2015	237	0	SMIT	42146	2015-05-22	1	2015-05-25	1	TDF-3TC-EFV	35	2015-05-23		1	1	1	1	1	1	1	0	0	0	72	1	0	0	NON		12	0.68	5	2015-12-31	0	1			1
	2016	238	1	CTA DKA	4623DKD15	2015-10-05	1	2015-12-01	1	TDF-3TC-EFV	513	2015-11-05	1	1	1	1	1	1	0	0	1	0	0	96	1	0	0	NON		16.1	79.9	2	2016-02-16
	2015	239	1	CTA MATAM	0284TB	2015-10-29	1	2015-11-23	1	TDF-3TC-EFV	151	2015-10-29		1	1	1	1	1	1	0	0	0	0	48	1	0	0	NON		12.8	63.9	6	2016-02-16	0	0
	2015	240	0	CTA MATAM	10118	2009-07-20	1	2015-12-04	1	TDF-3TC-EFV	408		1	1	0	1	0	1	0	0	0	0	0		0	1	11	B+V	2012-05-01	10	35.5	2	2016-01-12	0
		241	1	MATOTO	1944	2015-11-06	1	2015-11-18	1	TDF-3TC-EFV	213		0																			0	2015-11-18
	2016	242	0	WANIDARA	2029WA	2015-09-07	1	2015-10-01	1	TDF-3TC-EFV	18	2015-09-22	1	0	0	0	0	0	1	1	0	0	0		1	0	0	NON		9.3	80.9	4	2016-02-23
	2016	243	1	CTA DKA	4674DKD15	2015-12-04	1	2015-12-11	1	TDF-3TC-EFV	168	2015-12-04	1	1	0	1	1	1	0	0	1	1	PULMONAIRE	36	1	0	0	NON	2012-04-09	13	109.6	1	2015-01-17	0	0
	2016	244	0	GBESSIA PORT	2342GP	2015-09-14	1	2015-10-06	1	TDF-3TC-EFV	25	2015-11-19	1	1	0	0	1	0	1	1	0	0	0	24	1	0	0	NON	2012-09-22	8.4	62	3	2016-02-02
	2016	245	1	CTA DKA	4704DKD15	2015-12-24	1	2015-12-31	1	TDF-3TC-EFV			1	1	1	1	1	1	0	0	1	1	1	24	1	0	0	NON				0	2015-12-31
	2016	246	0	CTA MATAM	2501	2015-12-21	1	2015-12-31	1	TDF-3TC-EFV	385	2015-12-21	1	1	1	0	1	1	1	0	1	0	0	24	1	0	0	NON	2011-09-27	10.7	35.5	2	2016-02-02
	2016	247	0	CTA DKA		2015-12-30	1	2016-01-14	1	TDF-3TC-EFV	304	2016-01-04	1	1	1	1	1	1	0	0	0	0	0	72	1	0	0	NON	2012-05-01			2	2016-02-16
	2016	248	1	SIGUIRI	248	2014-08-04	1	2014-10-12	1	TDF-3TC-EFV	457		1	1	0	0	0	0	0	0	0	0	0	36	1	0	0	NON				1	2016-01-26
	2016	249	1	CTA DKA	4773DLD16	2016-01-15	1		1	TDF-3TC-EFV	78		1	1	1	1	0	0	1	0	0	0	0	228	1	0	0	NON				1	2016-02-18
		250	0	CTA MATAM	250	2016-01-12	1	2016-01-27	1	TDF-3TC-EFV	137		1																			0	2016-01-27
	2016	251	1	SMIT		2013-03-02	1	2013-07-05	1	TDF-3TC-EFV			1	1	1	1	1	1	1	1	1	0	0	48	1	0	0	NON	2012-03-01			2	2016-02-16
	2016	252	1	IGNACE DEEN	2350IDP	2015-11-13	1	2015-11-30	1	TDF-3TC-EFV			1	N M T																		0	2015-11-30
	2016	253	0	BOKE	0182KA16	2015-12-24	1	2016-01-18	1	TDF-3TC-EFV	135	2015-12-31	1	1	0	0		0	1	1	0	0	0	84	1	0	0	NON		11	78.8	2	2016-02-18
		254	0	CTA MATAM	11499	2011-09-23	1	2011-11-28	1	TDF-3TC-EFV	150	2013-12-23	1	1	1	1	1	1	0	0	0	0	0	720	0			?				0	2013-12-23
	2016	255	1	CTA DKA	4816DKD16	2016-02-11	1	2016-02-13	1	TDF-3TC-EFV	178		1	1	1	1	1	1	1	0	0	0	0	72	1	0	0	NON	2012-05-01	11.3	96.7	1	2016-02-23

## Sheet: Notes
Gender : Male=1, female=0
HIV status : 1=positive 0=negative
Tumour stage 1=T1 0=T0
Response: 0=complete, 1=partial, 2=stable 3=progression
Elsewhere: 1=yes 0=no
Outcome: 0=alive, 1=lost to follow up, 2=dead
